# Supplementary material for: Identification of non-small cell lung cancer with chronic obstructive pulmonary disease using clinical symptoms and routine examination: a retrospective study
Source: Front Oncol. 2023 Jul 28;13:1158948. doi: 10.3389/fonc.2023.1158948 (PMC10419203; doi:10.3389/fonc.2023.1158948)
Supplement: Supplementary file 2 [file Table_1.xlsx]

## Sheet: Sheet1
ID	Gender	Age	BMI	SmokingIndex	Treatment	Survival	ClinicalSymptoms1	ClinicalSymptoms2	ClinicalSymptoms3	ClinicalSymptoms4	ClinicalSymptoms5	ClinicalSymptoms6	ClinicalSymptoms7	ClinicalSymptoms8	FEV1	FEV1/Pred	FVC	FEV1/FVC	RV/TLC	DLCO	Goddard	E	EI	AffectedsideEmphysemaRatio	IntactsideEmphysemaRatio	WA	CEA	CA125	NSE	SCC	CYFRA21-1	Gran	LYMPH	PLT	CRP	FIB	TNM	Cancer_type	Laction	Label
1	1	75	26.7	800	0	0	1	1	0	1	1	0	0	1	1.6	45.3	2.88	55.56	60.29		23	66.1	15.5	16.6	1.1	44	0.49	4607	11.24	2.4	10.14	3.36	0.8	221	6.8	3.06	6	0	0	COPD_NSCLC
2	1	54	21.36	1800	0	0	1	1	0	1	1	0	0	1	1.48	45.3	3.04	48.68	31.81		22	35.8	16.5	16.5	0.4	47	5.23	11.21	10.69	0.9	2.43	6.74	2.03	249	1.6	4.67	1	0	1	COPD_NSCLC
3	1	74	26.5	1400	0	0	0	0	1	1	0	0	0	0	2.17	82	3.2	67.81	51.85	6.47	12	22	16.5	12.3	0.6	45.3	3.08	84.64	18.24	1.3	2.64	3.21	1.59	355	21.9	7.7	8	0	0	COPD_NSCLC
4	1	73	21.1	500	0	0	1	1	1	1	1	0	0	1	2.71	75	4.12	65.78	47.53	3.07	18	56	17.5	12.6	2.1	41.3	5.79	23.33	13.58	1	1.77	3.96	1.47	195	2.8	3	1	0	1	COPD_NSCLC
5	1	66	22.31	1200	1	0	1	1	1	0	0	0	1	1	1.99	48	2.92	68.15	48.3	3.07	23	60	22.2	23.2	2.5	40	1.53	16.74				11.64	1.53	310	38.7	2.71	8	0	0	COPD_NSCLC
6	1	75	22.49	2000	0	0	1	1	0	1	1	0	0	0	1.2	49	1.72	69.77	71.61	3.17	24	80	25	26	3	37	5.76	8.08				3.81	1.4	182	5.5	3.39	3	0	0	COPD_NSCLC
7	1	60	25.3	400	0	0	0	0	0	0	0	0	0	1	2.17	65	3.14	69.11	32.31		16	66.6	10.3	13.3	2.4	61.2	0.97	107.9	17.95	1.4	4.68	5.3	2.15	192	5.1	2.3	8	0	0	COPD_NSCLC
8	1	50	17.97	600	0	0	1	1	0	1	1	0	0	1	1.31	29.2	2.95	44.41	59.13		22	136	25	25.8	7	50	2.2	14.51				5.71	2.65	505	17.5	3.47	9	0	0	COPD_NSCLC
9	1	50	24.69	1200	1	0	1	1	0	0	0	0	0	1	2.94	38.19	4.9	60	46.21	6.8	23	124.4	23.5	22.4	4.6	52.1	3.64	17.45				3.89	2.31	227	4.2	2.51	5	0	1	COPD_NSCLC
10	1	68	18.39	1500	0	0	0	0	0	0	1	0	0	1	2.04	45.83	3.35	60.9	36.24	6.18	22	123.4	24.5	21.5	6	47	3.24	19.73				9.25	0.64	184	2.5	1.57	1	0	0	COPD_NSCLC
11	1	67	27.66	1200	0	0	1	1	1	1	0	0	0	0	0.84	29.68	1.77	47.46	68.36	4.46	24	125	30	37.1	4.1	66	0.86	7.28	11.42	1	0.99	2.14	2.31	154	3.2	2.63	1	0	0	COPD_NSCLC
12	1	53	31.91	1000	0	0	0	0	1	0	0	0	0	1	2.17	45.77	3.75	57.87	56.3		26	125	29	32.5	7.4	40.4	1.8	6.02	14.75	0.5	1.07	3.85	2.49	245		1.81	2	0	1	COPD_NSCLC
13	1	77	24.91	600	1	0	1	1	1	1	0	0	0	0	2.09	74.86	2.99	69.9	48.56	4.71	15	78	18	17	5.5	39	4.83	250.8	18.11	1.5	13.84	4.86	1.36	223	46.8	3.96	8	0	1	COPD_NSCLC
14	1	72	24.21	900	0	0	1	1	0	1	0	0	0	0	1.26	49.11	2.72	46.32	63.33		23	134.5	36.5	34.5	8.6	47.3	2.2	12.56	23.43	1.5	3.71	1.94	1.68	159	0.4	1.94	4	0	0	COPD_NSCLC
15	1	69	20.27	300	0	0	0	0	0	1	0	0	0	0	2.3	69.31	3.64	63.19	60.61		16	56	16	18.3	3.6	34.6	2.92	13.63	12.55	3.6	6.56	4.19	2.92	193	4.7	3	5	0	0	COPD_NSCLC
16	1	53	18.36	400	0	0	1	1	1	1	0	0	0	0	1.72	28.02	2.58	66.67	68.9		24	138.5	36.6	36.3	9.9	36.7	2.15	43.66	18.42	4	8.41	19.38	0.76	210	66.6	6.09	8	0	1	COPD_NSCLC
17	1	72	19.86	1000	0	0	1	0	0	1	0	0	0	0	1.99	70.56	3.32	59.94	48.56	3.26	16	47	17.5	18.5	3	37.8	3.27	11.27	13.42	1.3	9.82	3.2	1.12	128	13.3	3	2	0	1	COPD_NSCLC
18	1	79	28.32	0	0	0	1	1	0	0	0	0	0	1	1.01	28.85	1.99	50.75	60.5		23	30	28.5	28.6	7.4	38.6	13.77	22.72	11.25	1	5.15	6.21	1.37	356	32.7		5	0	0	COPD_NSCLC
19	1	82	19.06	1000	0	0	1	1	0	1	0	0	0	0	1.05	49.35	2.21	47.51	56.5		21	42.2	29	30.5	7.5	37.2	137.8	120.1	21.48	2.9	100	4.26	1.89	177	18.1	3.05	8	0	0	COPD_NSCLC
20	1	61	24.22	800	0	0	1	1	1	0	0	0	0	0	2.07	71.875	3.01	68.77	61.16		18	22.4	19.2	23.9	2.4	65.3	1.59	14.18	9.58	1.8	2.94	3.98	2.01	238	1.71	2.54	5	0	1	COPD_NSCLC
21	2	70	20.8	0	1	0	1	0	0	1	0	0	0	1	1.86	34.8	3.95	47.09	54.59		23	98.7	26.5	27.6	7.8	47	5.81	101	16.28	1.1	1.12				56.5		5	0	1	COPD_NSCLC
22	2	75	20.42	1200	0	0	1	1	0	1	0	0	0	0	0.38	20.8	0.95	40	69.16		24	140	38	39	8	50	2.67	150.6	16.16	3.1	19.65	5.67	2.06	308	34.24	5.15	5	0	1	COPD_NSCLC
23	2	62	34.97	0	1	0	1	1	0	0	0	1	0	1	1.95	36.8	4.05	48.15	54.59		19	76	28	30	7	45.3	1.01	19.3	22.01	0.7	5.46	4.16	2.43	161	8.3	3.26	9	0	0	COPD_NSCLC
24	2	74	23.89	2000	0	0	1	1	0	1	0	0	0	1	1.86	75.9	2.69	69.14	49.31	4.13	12	11.4	10.3	12.2	0.1	47.8	3.54	32.22	12.18	0.6	2.27	3.82	0.97	95	8.3	3.19	9	0	0	COPD_NSCLC
25	1	67	15.94	400	0	0	1	1	0	0	0	0	0	0	1.48	49.3	2.47	59.92	63.6		17	39.7	27.9	29.2	6.7	25.6	2.47	8.03	10.98	1.8	3.24	3.39	1.34	183	6.2	3.24	4	0	1	COPD_NSCLC
26	1	79	21.01	600	1	0	0	0	0	0	0	0	0	0	1.2	49	2.05	58.54	56		18	40	29	30	8	45.5	100	11.65	14.53	3.7	34.4	7.09	17.5	272	20.4	5.43	4	0	1	COPD_NSCLC
27	1	69	25.46	400	1	0	1	1	1	1	0	0	0	1	1.86	72.2	3.01	61.79	59.56		16	80.9	29.9	29	1.9	48.4	21.5	14.12	35.65	2	1.38	2.25	1.57	239	12.2	3.66	1	0	0	COPD_NSCLC
28	1	47	23.74	800	0	0	1	1	0	1	0	0	0	1	1.64	40.6	3.41	48.09	57.4		20	47.7	30.7	30	7	41.4	1.28	22.84	7.49	14.5	1.09	3.18	1.31	186	72.15	3.76	8	0	1	COPD_NSCLC
29	1	65	18.96	600	0	1	1	1	0	1	0	0	0	0	0.88	27.9	1.26	69.84	57.53	3.5	24	48	34.8	35.2	4.5	53.8	1.89	67.74	15.15	4.7	1.48	4.97	2.56	266	45	3.81	4	0	0	COPD_NSCLC
30	1	65	25.53	1600	0	0	1	1	0	1	0	0	0	1	0.87	28.9	1.61	54.04	61.75		23	33.6	33.9	32.6	1.5	38.8	402.2	30.17	29.43	18.7	66.44	6.26	0.79	309	55.29	5.84	4	0	1	COPD_NSCLC
31	1	75	21.45	320	0	0	1	1	0	1	0	0	0	0	0.87	29	1.99	43.72	62.35	59.8	24	39.1	35.8	36.7	4.7	53.9	1.21	10.57				3.17	1.23	167	1.3	3.68	9	0	1	COPD_NSCLC
32	1	74	21.45	1200	1	0	0	0	1	0	1	0	0	1	1.74	67.6	3.08	56.49	32.63	2.4	16	24	23	24	4	45	4.96	26.04	11.56	1.1	5.91	3	1.7	169		2.85	6	0	1	COPD_NSCLC
33	2	70	19.7	0	1	0	1	1	1	1	0	0	0	1	0.77	43.6	1.11	69.37	62.94	2.39	20	35	30	35	7	47	3.48	23.08	37.65	0.5	2.89	3	1.2	206		2.27	5	0	1	COPD_NSCLC
34	2	71	16.79	300	1	1	1	1	1	1	1	0	0	1	1.6	112.1	2.37	67.51	51.01	4.04	9	15	15	18	2	45	4.36	9.66	13.45	0.8	0.8	4.62	2.09	160		3.34	1	0	1	COPD_NSCLC
35	1	62	23.85	40	0	0	1	1	0	1	0	0	0	1	1.68	46.3	3.63	46.28	4.55		19	68.5	24.6	25.5	3.3	44.3	3.25	62.41	14.23	2.1	9.06	11.51	1.28	190	79.6	2.4	7	0	1	COPD_NSCLC
36	1	78		350	1	0	1	1	1	1	0	0	0	0	1.69	44.7	3.12	54.17	57		19	64.3	19.2	9.6	8.8	52.5	1000	9.11				4	1.14	156	4.24	2.21	6	0	0	COPD_NSCLC
37	1	58	27.3	900	1	0	1	1	0	1	0	0	0	0	2.02	67.3	2.92	69.18	44.55	5.38	6	25	19	8	4	37.5	3.1	20.49	84.35	0.7	2.51	3.77	2.01	174		4.38	5	0	0	COPD_NSCLC
38	1	64	23.97	2500	1	0	1	0	0	1	0	0	0	1	0.98	29	1.75	56	55.69	3.5	23	39.4	40.3	36.8	2.1	49.3	8.8	5000	94.2			5.4	1.23	160	11.3	3.55	9	0	0	COPD_NSCLC
39	1	84		2400	1	0	1	0	0	1	0	0	0	0	0.96	44.9	1.4	68.57	83.53		20	35	36	37	6	45.6	1.62	41.99	44.73	0.6	2.22	2.11	1.72	261	9	2.27	9	0	1	COPD_NSCLC
40	2	74	24.81	200	1	0	1	0	0	0	1	0	0	1	1.33	48.1	2.24	59.38	48.34	4.52	20	62.5	31.2	31.5	1.1	92.6	10.34	59.66	40.34	1.2	2.9	2.76	1.53	177	10.9	4.07	9	0	0	COPD_NSCLC
41	1	73	24.82	400	1	0	1	1	0	1	0	0	0	1	1.23	38.1	2.09	58.85	48.34	4.52	23	65.9	32.8	33.3	2.4	49.3	1.99	100.5	19.14	14	100	3.16	0.98	51		2.79	9	0	1	COPD_NSCLC
42	1	79	27.66	50	1	0	1	1	0	1	0	0	0	0	1.55	47.4	2.42	64.05	57.83	6.29	23	35.5	30.5	40.3	3.1	52		12.73	18.81	7	13.42	5.34	3.73	377	51	4.55	8	0	1	COPD_NSCLC
43	1	62	13.84	1350	1	0	1	1	0	0	0	0	0	0	0.95	29	2.22	42.79	65.42		24	49.3	36.1	36.3	6.6	47	8.53	88.82	14.55	4.4	3.48	6.98	1.95	259		2.99	4	0	0	COPD_NSCLC
44	1	73	16.22	800	1	0	1	1	0	1	0	0	0	1	0.95	29	2.22	42.79	65.42		24	63.6	37.7	38.5	7.6	47.5	1.21	67.77	35.86	7.1	4.75	23.44	0.39	273	12.44	4.36	5	0	0	COPD_NSCLC
45	1	77		600	0	0	1	1	0	1	1	0	0	1	1.03	43.9	2.64	39.02	57.57		19	67.2	37.2	38.6	10.7	34.2	18.37	25.81	8.47	1.1	3.17	4.14	1.46	292	1	2.86	8	0	0	COPD_NSCLC
46	1	76	21.19	900	1	0	1	1	0	1	0	0	0	0	2.06	73.3	2.98	69.13	54.7		16	47	28.6	29.5	1	61	79.54	26.53	10.32	0.8	9.38	1.49	0.97	100	0.9	3.54	1	0	0	COPD_NSCLC
47	2	73	26.12	1000	1	0	1	0	1	1	0	0	0	1	1.45	49.2	2.34	61.97	59.1		19	50	32.3	32.4	2.3	46.1	39.46	13.93	18.15	3	11.36	3.71	2.66	225	8.4	4.3	5	0	1	COPD_NSCLC
48	1	69	23.5	1000	0	0	1	1	1	1	0	0	0	0	1.89	77.7	2.71	69.74	58.85	5.84	13	51.6	31.3	31.6	5.1	65.4		12.75	12.79	0.8	2.59	3.74	2.35	191	1.2	4.53	3	0	1	COPD_NSCLC
49	1	67	23.28	0	1	0	1	1	0	1	0	0	0	0	1.48	48.3	2.47	59.92	63.6		20	35.7	29.7	30.1	9.3	59	5.17	8.03	10.98	1.8	3.24	1.97	1.38	195	6.2	3.17	4	0	1	COPD_NSCLC
50	1	79	21	0	1	0	1	1	1	1	0	0	0	0	0.87	48	2.05	42.44	56		19	53.6	28.5	30.26	7.26	47	7.18	11.65	14.53	3.7	34.4	4.89	1.68	255	20.4	4.19	4	0	1	COPD_NSCLC
51	1	63	21.77	1600	0	0	1	0	0	1	0	0	0	1	0.94	27.3	2.02	46.53	68.2	6.83	29	41.2	33.2	35.7	0.9	45	10.98	12.02	37.65	0.5	1.16	3.67	2.07	246	13.3	3.37	5	0	1	COPD_NSCLC
52	1	65	21.14	600	1	1	1	1	0	0	1	0	0	0	1.03	42.2	1.97	52.28	65.5	10.54	19	19.1	19.3	1.4	0.2	45.3	1.88	12.65	22.12	1	3.35	3.16	1.67	285		4.03	8	0	0	COPD_NSCLC
53	1	70	24.56	2400	0	1	1	1	0	1	0	0	0	0	1.06	40	1.82	58.24	59.44	6.61	20	14.4	21.4	2	0.3	56.5	0.93	10.41	15.48	1	3.07	2.36	1.81	121	1	3.11	6	0	1	COPD_NSCLC
54	1	65	25.6	800	0	1	1	1	1	0	0	0	0	0	1.05	43.2	1.89	55.56	55.41	3.37	19	77.3	26.5	2	1.6	67.5	3.7	10.71	12.34	0.7	2.69	1.55	2.31	179	5.6	2.89	5	0	1	COPD_NSCLC
55	1	65	26.12	1500	1	0	1	1	1	1	0	0	0	0	0.95	47	3.74	25.4	65.07	1.42	22	80.4	23.7	14.5	3.7	79.7	5.46	7.62	16.93	1.2	1.94	3.26	1.86	135	1.8	2.89	6	0	1	COPD_NSCLC
56	1	67	21.04	800	0	1	1	1	1	0	0	0	0	0	1.98	79	3.45	57.39	53.86	7.27	15	5.1	11.2	12	0.1	32	1.9	30.09	12.22	1.3	2.01	6.12	0.87	320	4.1	3.98	9	0	1	COPD_NSCLC
57	1	63	22.01	1600	0	1	1	0	0	0	0	0	0	0	2.02	46.7	3.49	57.88	52.36		20	118	24	2.4	0.4	58.5	3.36	10.07	9	1.4	3.07	5.25	1.37	172	0.06	1.92	6	0	1	COPD_NSCLC
58	1	68	17.9	1200	0	1	1	0	0	1	0	0	0	0	0.67	29.2	2.36	28.39	67.99	1.95	23	86	21	22.3	9.9	64	1.04	25	15.95	1.4	2.42	2.72	1.09	209	3.1	3.58	8	0	1	COPD_NSCLC
59	1	61	20.28	800	0	1	1	0	1	0	0	0	0	0	1.32	48.9	2.88	45.83	60.01	5.22	20	30	16.1	26.4	5.8	63.6	2.93	24.2	12.96	4.5	9.41	8.17	0.87	192	76.78	4.6	6	0	1	COPD_NSCLC
60	1	88	19.04	1200	1	0	1	1	0	0	0	0	0	0	0.97	29.2	2.36	41.1	72.99	1.95	24	160	24.4	26.5	3.1	56	1.13	65.83	19.41	3.1	15.03	5.12	0.7	261	41.24	3.98	9	0	1	COPD_NSCLC
61	1	62	21.45	2400	1	0	0	0	0	0	1	0	0	0	1.48	48.8	3.32	44.58	71.48	2.4	20	36	20.2	22.1	7.4	54.3	425.5	7.95	15.77	0.5	1.12	2.52	1.15	203	9.61	2.13	1	0	0	COPD_NSCLC
62	1	79	32.6	1000	0	1	0	0	0	1	0	0	0	0	1.61	61.08	2.55	63.14	75.18	1.65	15	30	12.4	20.7	2	62.2	6.38	15.04	10.03	0.7	3.3	4.2	1.26	152	2.46	3.18	3	0	1	COPD_NSCLC
63	1	90	14.7	1200	1	0	1	1	0	0	1	0	0	0	0.97	29.2	2.36	41.1	72.99	1.95	24	40	16	26.5	2.3	57.8	2.12	24.12	10.23	1	4.55	11.31	1.62	305	60.7	4.19	8	0	0	COPD_NSCLC
64	1	62	20.13	600	1	0	1	0	0	1	0	0	0	0	1.89	43.2	3.36	56.25	52.3	9.32	22	2.3	2.3	1.3	0.6	43	2.72	6.6	12.09	0.8	3	3.77	2.72	163	1.8	2.5	8	0	1	COPD_NSCLC
65	1	88	18.4911	1000	1	0	1	0	0	0	1	0	0	1	1.89	77.7	2.71	69.74	58.85	5.84	18	55	20	20.1	6.1	47.5	2.49	79.9	29.47	0.29	13.09	6.8	1.17	363	85	3.39	1	0	1	COPD_NSCLC
66	1	70	19.0625	800	0	0	1	1	0	1	0	0	0	1	1.48	41.3	2.57	57.59	64.6	5.21	23	38	18.1	20.4	7.4	54.2	79.74	8.9	6.06		1.78	9.07	1.77	588	59	2.3	5	0	1	COPD_NSCLC
67	1	75	19.5312	600	0	0	1	1	0	1	0	0	0	0	1.85	67.4	3.21	57.63	72.3		14	16	15	18.9	5	65.4	2.32					7.11	0.35	353	16	1.57	4	0	0	COPD_NSCLC
68	1	67	25.7117	800	0	0	1	1	0	0	0	0	0	0	1.86	42.2	3.8	48.95	53.6	10.2	23	35	16.1	21.4	5.8	59	12.58					4.67	2.39	211	1	2.63	5	0	1	COPD_NSCLC
69	1	69	27.9155	800	0	0	1	1	0	1	0	0	0	1	2.03	42.2	4.27	47.54	45.5	10.54	23	73.8	16.7	22	4.8	52.2	5.94	93.28	80.92	1.074	6.05	10.73	1.74	299	17	1.81	8	0	0	COPD_NSCLC
70	1	64	28.7317	600	0	0	1	1	0	1	1	0	0	1	2.05	44	3.72	55.11	49.44	6.61	24	74	17	23	3.5	63.9	0.97	15.4	13.59	0.81	4.4	7.5	2.39	257	6	3.96	9	0	1	COPD_NSCLC
71	1	90	17.301	600	1	0	1	1	0	1	0	0	0	0	0.95	28.9	3.24	29.32	65.07	1.42	24	29.6	22.4	25.7	8	48.1	1000	945.8	143	1.837	4.41	11.12	0.14	164	47	3	6	0	1	COPD_NSCLC
72	1	81	18.5911	600	1	0	1	0	1	1	0	0	0	0	1.82	68.3	3.01	60.47	61.71	7.33	19	136.5	18.2	25.2	8.1	56.3	1.42	1507	10.02	26.58	119.8	6.08	0.7	178	7	6.09	5	0	0	COPD_NSCLC
73	1	81	26.6436	600	0	0	1	0	0	1	0	0	0	0	1.35	74.5	3.29	41.03	51.02	9.42	18	24	12.4	22.5	5.3	45	37.69	548	12.33	1.88	5.12	8.41	1.12	182	1	2.33	1	0	0	COPD_NSCLC
74	1	74	22.1003	800	0	0	1	1	0	0	1	0	0	0	1.28	49	3.02	42.38	71.48	2.4	23	62.3	16.3	18.3	5.6	64	2.8	43.22	34.37	1.62	4.34	4.28	0.35	263	82	3.07	6	0	1	COPD_NSCLC
75	1	82	20.3125	1300	1	0	1	0	0	0	1	0	0	1	1.61	48.08	2.45	65.71	75.18	1.65	22	61.6	15.4	16.7	7.2	43.6	1.21	5.7	11.75	0.39	2.5	3.42	1.09	278	7	3.16	6	0	0	COPD_NSCLC
76	1	74		400	0	0	1	1	0	1	0	0	0	1	1.19	28.3	2.46	48.37	65.99	5.91	24	132.5	26.2	17.2	6.1	63.6	7.71	196.5	13.88	18.8	9.82	2.64	1.22	169	1	6.57	9	0	1	COPD_NSCLC
77	1	78	16.7969	600	1	0	1	1	0	1	0	0	0	0	1.87	47.5	2.96	63.18	51.53	5.39	28	33.1	16.8	17.9	6.7	72	28.34	6.7	9.79	0.52	4.22	4.12	0.77	167	16	5.28	1	0	0	COPD_NSCLC
78	1	79	29.2969	600	0	0	1	1	0	0	0	0	0	0	1.69	48.3	3.04	55.59	57.26	7.9	23	65	16.4	17.5	5.7	56	16.58	6	8.92		2.52	9.86	1.41	198	17	2.27	3	0	0	COPD_NSCLC
79	2	87	28.4444	0	1	0	1	1	0	1	0	0	0	1	1.41	29	2.55	55.29	75.18	1.65	24	46.8	20.1	21.3	7.8	54.3	0.73	41.62	7.85	1.173	3.11	5.13	1.7	152	3.99	2.24	8	0	1	COPD_NSCLC
80	1	65	20.7545	1000	0	0	0	0	0	0	1	0	0	0	0.82	25.7	2.08	39.42	65.17	2.64	24	45	21	22	6.7	62.2	3.71	8.99	10.66	2.243	1.92						2	0	1	COPD_NSCLC
81	1	62	20	200	0	0	1	0	0	0	0	0	0	0	2.05	85.25	3.22	63.66	40.5		5	6	3.6	2.2	4.5	49.5	1.34	33.37	28.32	0.4	9.55	9.33	0.96	291	41.1	5.15	8	1	0	COPD_NSCLC
82	1	71	20.7	2000	0	0	1	1	1	0	0	0	0	0	2.03	81.34	3.48	58.33	39.5		6	5	3.4	2.2	3.5	37.5	3.7	48.79	29.72	2.5	9.37	4.96	0.98	315	55.59	4.79	6	1	0	COPD_NSCLC
83	1	70	18.6	50	0	0	1	1	0	1	0	0	0	0	2.47	87.27	4.22	58.53	5.46		7	8	8.2	7.3	9.2	39	5.45	25.43	17.5	0.7	5.05	6.21	2.13	377	3	3.09	4	1	0	COPD_NSCLC
84	1	72	23.8	600	0	0	1	1	0	0	0	0	0	0	0.91	24.69	2.52	36.11	69.84		6	15	8.6	8.2	15.7	48.9	1.62	11.54	101.4	0.4	2.01	7.05	1	94		3.07	4	1	1	COPD_NSCLC
85	1	73	27.68	0	0	0	0	0	0	1	1	0	0	0	2.87	91.98	4.51	63.64	38.1		2	5.9	2.2	3.3	1.1	45.3	53.84	28.17				3.35	1.26	178	1.5	3.16	8	1	0	COPD_NSCLC
86	1	64	22.22	300	0	0	1	0	0	1	0	0	0	0	3.24	97	4.65	69.68	37.5		1	6.5	0.4	0.8	0.1	52.4	2.68					1.96	1.33	126	2.2	6.57	6	1	0	COPD_NSCLC
87	1	62	20.76	1000	1	0	0	0	0	0	0	0	0	1	2.05	68.8	3.16	64.87	70.68		6	8.5	1.5	1.8	1.3	52.1	2.13	41.19		1	3.22	7.15	5.28	313	54.5	5.28	8	1	0	COPD_NSCLC
88	1	71	31.14	200	0	0	1	1	0	1	0	0	0	0	1.63	60.5	2.57	63.42	39		13	10	3.5	2.9	5.4	45.5	1.38	276.1	16.66	0.2	9.3	6.53	0.56	205	19.42	2.27	9	1	0	COPD_NSCLC
89	1	64	22.48	900	1	0	1	1	0	1	0	0	0	0	1.14	51.4	3.32	34.34	48.46	4.03	10	7	4.5	3.7	5	38.6	0.42	8.16	12.06	1.1	1.89	2.31	1.34	292	2.61	2.24	1	1	0	COPD_NSCLC
90	1	52	23.05	1800	0	0	1	0	0	0	0	0	0	0	1.89	53.6	3.25	58.15	36	21.9	11	6	5	4.5	5.1	39	1.27	160.4	14.27	0.7	2.2	4.14	2.9	259	53.61	2.73	9	1	1	COPD_NSCLC
91	1	71	22.88	1000	0	0	0	0	0	0	0	0	0	0	1.19	57.4	2.18	54.59	58.51	3.38	5	6.4	4.9	4	5.9	74.2	4.89	6.76	18.61	0.6	2.13	5.84	0.61	222		2.73	1	1	0	COPD_NSCLC
92	1	71	25.89	1350	0	0	1	1	0	0	1	0	0	0	1.05	50.6	2.17	48.39	61.3	3.83	10	20.3	8.7	8.7	8.7	44.2	5.95	248.9	22.53	3.6	35.15	9.6	1.02	215	38.5	4.44	8	1	0	COPD_NSCLC
93	1	67	27.12	400	0	0	0	0	0	0	1	0	0	0	2.6	87.1	3.74	69.52	58.03	6.33	4	4.8	5.1	6.1	3.9	42.1	0.69	16.49	10.76	0.7	4.29	2.42	1.41	154	2.4	2.33	9	1	0	COPD_NSCLC
94	1	70	20.76	1200	1	0	1	1	0	0	0	0	0	0	1.82	63.9	2.68	67.91	56.23		12	6.2	10.4	10.4	17.7	45	0.89	178.9	19.59	1.2	2.71	2.2	0.79	122	17.58	2.78	8	1	0	COPD_NSCLC
95	1	82	30.72	0	0	0	1	0	0	0	0	0	0	0	2.11	79.8	3.05	69.18	55.06	7.61	6	3.5	0.4	0.3	0.4	30.5	4.76	5.57	11.69	1.3	5.75	6.14	3.02	253	1.5	3.03	1	1	1	COPD_NSCLC
96	1	68	16.79	1600	1	0	1	1	0	0	0	0	0	0	1.05	53.3	2.36	44.49	37.93		7	4.7	10.7	2.5	9.5	39.4	0.37	5000	25.37	4.1	100	10.65	2.29	462	33.1	4.8	8	1	1	COPD_NSCLC
97	1	52	22.4	120	0	0	1	0	0	0	1	0	0	0	2.05	69.1	3.2	64.06	33.06	7.06	8	10.1	4.2	0.3	0.1	41.1	1.57	45.97	23.23	0.3	16.45	4.14	1.28	259	8.5	3.65	8	1	1	COPD_NSCLC
98	1	63	26.14	800	0		0	0	0	1	1	0	0	0	2.08	56.3	2.99	69.57	71.56	5.2	9	13.4	1.2	0.9	1.5	44.5	8.04	10.4	48.24	0.8	1.96	5.41	2.08	122	4	2.56	1	1	1	COPD_NSCLC
99	1	71	24.51	0	0	0	1	1	0	0	1	0	0	0	1.93	53.3	2.99	64.55	71.56		6	1.9	1	1	0.1	38.9	5.42	56.88	11.43	0.6	6.24	6.58	2.21	252	55.8	5.1	8	1	1	COPD_NSCLC
100	1	62	29.07	400	0		1	1	1	0	0	0	0	0	2.15	67.4	3.21	66.98	31.62		5	6.4	0.1	0.4	0.1	46	1.99	37.87	11.18	0.9	3.82	5.01	2.49	198		3	8	1	0	COPD_NSCLC
101	1	59	24.91	380	0	0	1	1	0	0	0	0	0	0	1.88	34.8	3.95	47.59	54.59	7.5	7	9.9	2	1.9	2.2	46.8	2	7.31	10.84	0.7	0.98	12.07	1.29	193	0.5	2.2	4	1	1	COPD_NSCLC
102	1	81	24.16	0	0	0	0	0	0	0	0	0	0	0	1.88	60.6	3.01	62.46	47.91	4.47	9	8.6	1.4	3.1	0.9	32.4	2.54					3.06	1.3	256	14.4	4.03	9	1	1	COPD_NSCLC
103	1	81	17.4	0	0	0	0	0	0	0	0	0	0	0	1.69	94.2	2.52	67.06	63.27		8	11.9	1.3	1.5	1.1	33.9	1.21	19.1	12.17	0.9	6.3	2.61	0.82	187	1.76	3.23	1	1	0	COPD_NSCLC
104	2	59	31.25	0	1	0	1	1	0	0	0	0	0	0	1.65	58.5	2.45	67.35	40.99	5.22	9	6	5	7	6	38.5	3.18					4.51	1.11	434		4.61	8	1	1	COPD_NSCLC
105	2	75	25.39	0	0	0	1	1	0	0	0	0	0	0	1.77	98.2	2.78	63.67	56.35	5.73	4	3.2	0.1	0.1	0.1	74.4	1.49	4.62	16.26	1.7	1.29	5.23	0.94	251	1	2	8	1	0	COPD_NSCLC
106	2	67	25.95	0	0	0	1	1	0	0	0	0	0	0	1.56	80.2	2.38	65.55	46.35		2	11.6	0.6	1.2	0.3	41.4	2.37	27.15	15.81	0.7	1.54	6.12	2.08	522	55.2	5.79	8	1	0	COPD_NSCLC
107	2	70	29.69	0	0	0	1	1	0	0	1	0	0	0	0.81	82	2	40.5	54.81		1	1.1	1	1	0.1	43.1	3.03	12.6				3.44	2.23	327	0.9	2.67	8	1	0	COPD_NSCLC
108	2	65	21.43	0	0	0	1	1	0	0	0	0	0	0	1.15	67.5	2.33	49.36	61.73		5	10	5	2	5	35.6	32.08	24.29	9.88	0.6	4.52	2.13	1.11	209	1	2.38	1	1	0	COPD_NSCLC
109	2	46	20.05	0	1	0	1	0	0	0	0	0	0	0	1.42	56.5	2.34	60.68	63.54		1	1	1	1	1	46.5	194.9	25.59	10.41	0.2	11.8	4.54	1.29	265	0.3	2.72	8	1	1	COPD_NSCLC
110	1	51	18.34	400	0	0	1	0	0	0	0	0	0	0	1.9	46.9	2.75	69.09	53.08	5.69	20	30.4	20	32	5	64.8	3.18	20.59	17.4	1.6	4.8	3.45	1.62	193		1.81	8	1	1	COPD_NSCLC
111	2	52	29.55	0	0	1	1	1	0	1	0	0	0	0	1.64	73.6	2.37	69.2	43.59	5.47	2	12.5	0.7	0.6	0.8	48.6	2	80.01	10.84	0.8	3.47	4.02	0.61	397	54.9	4.99	4	1	1	COPD_NSCLC
112	1	46	31.83	225	0	1	1	1	0	1	0	0	0	0	2.55	67.1	3.81	66.93	42.97		1	11.7	0.3	0.4	0.3	48.4	1.6	155.8	8.08	0.6	4.57	2.13	2.06	147	4.6	2.55	8	1	0	COPD_NSCLC
113	2	71	18.75	0	1	0	1	1	0	1	0	0	0	0	0.64	33	1.5	42.67	40.82		3	13.4	2.3	3.2	1.3	39.5		7.75	12.77	1	2.55	2.03	2.23	198	0.5	2.32	4	1	0	COPD_NSCLC
114	1	64	24.81	400	1	0	1	1	0	1	0	0	0	0	1.85	67.4	3.21	57.63	72.3		12	6.4	0.1	0	0.2	40.9	10.66	60.71	16.88	0.6	6.8	4.74	1.63	205		4.55	8	1	0	COPD_NSCLC
115	1	88	20.83	0	1	0	1	1	0	1	0	0	0	0	1.85	102.2	3.8	48.68	53.6		9	7.7	0.2	0.2	0.3	42.8		186.1	26.11	1.8	3.37	4.38	1.18	255	44.2	4.6	9	1	1	COPD_NSCLC
116	1	64	28.39	600	0	1	1	1	0	1	0	0	0	0	2.02	81.3	3.01	67.11	41.71	7.33	9	6.2	2.4	3.21	2.36	42.7		8.22	15.85	0.83	3.67	3.19	1.56	155	6	3.84	1	1	0	COPD_NSCLC
117	1	65	20.24	600	1	1	1	1	0	1	0	0	0	0	1.68	80.8	5.03	33.4	39.41	6.7	8	7	1.3	1.5	0.7	40	41.91	5.59	16.89	0.5	0.95	3.91	2.5	212	4.2	3.27	1	1	0	COPD_NSCLC
118	1	61	26.29	0	0	1	1	1	0	1	0	0	0	0	1.65	84.5	3.89	42.42	51.02	9.42	8	1	0.1	0.1	0.2	41.6	2.7	8.57	14.72	0.8	2.22	4.48	1.81	204	0.88	2.61	1	1	0	COPD_NSCLC
119	1	88	26.07	600	0	0	1	1	0	1	0	0	0	0	0.82	45.7	2.08	39.42	65.17	2.64	8	3.8	0.1	0.2	0.1	42		22.66	21.28	0.9	3.07	5.81	0.82	173	7.32	3.87	6	1	0	COPD_NSCLC
120	2	66	22.65	0	0	1	1	1	0	1	0	0	0	0	1.89	86.3	2.76	68.48	55.99	5.91	8	6.5	0.2	0.2	0.1	42.2	24.9	3.63	18.71	0.4	1.12	4.11	2.71	282	0.79	2.95	8	1	0	COPD_NSCLC
121	1	58	25.28	400	0	1	1	1	0	1	0	0	0	0	2.01	80.5	2.96	67.91	41.53	5.39	5	6	0.8	0.9	0.7	53.9	70.69	9.9	12.09	0.6	2.25	3.23	2.36	232	32.08	2.82	2	1	0	COPD_NSCLC
122	1	66	26.42	1600	0	1	1	1	0	1	0	0	0	0	1.89	80.3	3.34	56.59	57.26	7.9	6	6	0.9	0.9	0.7	24		6.6	12.09	0.8	3	3.77	2.72	163	1.8	2.5	3	1	1	COPD_NSCLC
123	1	85	22.85	0	1	0	1	1	0	1	0	0	0	0	1.61	61.08	2.55	63.14	75.18	1.65	5	7	0.1	1.3	0.8	52.1	2.8	370.5	22.77	1.7	1.61	3.91	1.25	329	16.52	4.42	8	1	1	COPD_NSCLC
124	2	80	17.33	0	1	0	1	1	0	1	0	0	0	0	0.82	50.7	2.08	39.42	65.17	2.64	5	1.6	0.1	0.2	0.1	56.3		125.9	21.39	0.9	4.26	4.73	3.47	300	4.82	4.15	5	1	1	COPD_NSCLC
125	1	67	19.1	1200	1	0	1	1	0	1	0	0	0	0	0.82	52.7	2.08	39.42	65.17	2.64	5	7	0.6	0.9	0.8	48.8	6.74	1044	17.08	4.2	3.71	6.38	2.69	379	148.7	4.66	5	1	0	COPD_NSCLC
126	1	69	18.62	500	0	0	1	1	0	1	0	0	0	0	1.2	50.1	2.05	58.54	56	1.35	6	24	0.8	0.9	0.7	56.3	2.15	103.6	32.44	1	2.58	1.76	0.93	124	19.23	4.19	2	1	0	COPD_NSCLC
127	1	80	20.2812	600	0	0	1	1	0	1	0	0	0	0	0.87	50.1	2.05	42.44	56	5	7	6	3.3	2.5	4.7	31	0.4					5.15	1.14	120	152	3.47	3	1	1	COPD_NSCLC
128	1	80	19.6052	600	0	0	1	1	0	1	0	0	0	0	2.06	102.3	4.42	46.61	48.2	6.83	1	2.5	1	2.3	3.9	36.1	2.53	67.79	26.11	0.657	16.97	2.45	1.17	163	12	2.51	4	1	1	COPD_NSCLC
129	1	88	17.301	600	0	0	1	1	0	1	0	0	0	0	1.75	63.2	2.79	62.72	50.41	3.37	7	6.5	3.2	2.1	7.4	34	11.4					82.4	9.8	147	12	1.94	8	1	1	COPD_NSCLC
130	1	83	17.6471	600	0	0	1	1	0	1	0	0	0	0	1.98	90	3.45	57.39	53.86	7.27	7	14.1	6.8	9.9	0.7	45.8	1.6					5.79	0.84	114	38	3	6	1	1	COPD_NSCLC
131	1	65	23.2444	400	0	0	1	1	0	1	0	0	0	0	2.02	76.7	3.49	57.88	42.36		6	7	1.1	1.5	0.7	38.8	54.05	9.64	10.22	3.79	2.26	3.49	1.41	154	4	2.73	1	1	1	COPD_NSCLC
132	1	66	22.2222	400	0	0	1	1	0	1	0	0	0	0	1.68	79.8	5.03	33.4	39.41	6.7	9	6.8	1.1	1.3	0.8	46.3	1.4					3.08	1.79	156	1	2.73	9	1	0	COPD_NSCLC
133	2	73	21.3333	1500	0	0	1	1	0	1	0	0	0	0	0.67	29.2	2.36	28.39	57.99	1.95	20	36.6	15	22.5	7	43		15.01	19.04	2.83	4.36	2.81	0.96	164		4.44	6	1	1	COPD_NSCLC
134	2	83	18.026	0	0	0	1	1	0	1	0	0	0	0	1.32	52.9	2.88	45.83	59.95	5.22	6	7.8	2.6	5.9	6.8	38.5	2.42	18.7	10.1	8.8	5.46	6.27	4.84	172		4.79	8	1	1	COPD_NSCLC
135	1	90	17.9931	600	1	0	1	1	0	1	0	0	0	0	1.82	65.7	3.68	49.46	65.17	2.64	9	7	2.8	4.9	6.7	41	9.55	81.03	7.17	1.002	8.22	4.23	1.54	259	6	3.09	1	1	0	COPD_NSCLC
1	1	53	16.65	600	0	1	1	0	1	1	0	0	0	1	3.15	88	3.72	84.68	127.9		1	57	1.1	1.1	1.1	56.6	2.01	34.55	14.16	4.7	2.45	3.64	1.08	332	1.8	4.19	5	0	1	NSCLC
2	1	44	18.73	1200	1	0	1	1	0	0	1	0	0	0	2.58	86	2.86	90.21	32	19.4							3.48	69.56	33.44	11.35	15.64	3.08	1.6	199		5.42	8	0	0	NSCLC
3	1	53	23.89	700	0	0	1	0	0	1	0	0	0	0	3.07	86.6	3.98	77.14	42.99	9.82	3	48.5	2.4	2.1	2.7	42.8	1.87	37.62	9.26	7.9	19.72	5	2.55	248		3.22	4	0	1	NSCLC
4	2	58	22.94	0	0	0	1	1	0	0	0	0	0	0	1.96	78.4	2.49	78.71	43.66	6.59	2	13.5	0.4	0.5	0.3	58.3	0.799	16.69	4.5	0.7	1.28	4.65	2.22	214	1	2.28	4	0	1	NSCLC
5	1	52	25.82	200	0	0	1	1	0	1	0	0	0	0	2.24	70.5	2.84	78.87	63.41								5.77	9.39	18.56	11.9	1.79	1.95	0.75	176	22.1	3.13	8	0	1	NSCLC
6	2	67	24.37	0	0	0	1	1	0	0	0	0	0	1	2.03	86.2	2.69	75.46	57.5		3	7.5	0.2	0.2	0.2	48.1	1.11	11.98	11.71	0.5	0.94	2.3	1.32	315		2.99	4	0	0	NSCLC
7	1	65	21.48	600	0	0	1	1	0	0	0	0	0	0	3.3	103.5	4.39	75.17	35.7		12	14.1	11.4	10	12.8	32.9	1.13	67.74	15.15	4.7	1.42	4.97	2.56	266	45	3.81	1	0	1	NSCLC
8	1	46	24.28	200	0	0	1	1	0	0	1	0	0	0	2.91	82.4	3.66	79.51	40.61		0	82	1.6	1.5	1.6	35.3	21.23	14.13	9.21	0.7	1.39	3.7	1.89	210	0.5	2.55	7	0	1	NSCLC
9	1	71	25.26	0	0	0	1	1	1	0	0	0	0	0	2.04	73.7	2.8	72.86			4	16.7	0.4	0.5	0.4	25.6	2.99	33.54	18.42	6.9	2.71	5.77	1.48	284	1.8	3.78	4	0	1	NSCLC
10	1	60	27.12	270	0	0	1	1	0	1	0	0	0	0	1.99	60.4	2.45	81.22	55.04	5.32	0	22.5	0.9	1.3	0.8	65.8	2.35	6.61	5.91	0.9	2.11	2.93	1.59	208	3.5	2.7	1	0	1	NSCLC
11	1	67	22.63	1000	0		1	0	0	1	0	1	0	1	1.94	77.8	2.56	75.78	60.23	6.55	2	76.8	1.5	0.9	2	48.7	1.53	101.8	10.1	2.1	2.98	3.55	0.9	130	60.45	4.81	7	0	0	NSCLC
12	2	64	28.72	0	1		0	0	0	1	0	0	0	1	1.32	68.7	2.03	65.02	42.69	6.32	1	1.6	0.1	0.1	0	50.4	3.15	14.88	10.84	0.6	1.68	2.76	1.9	170	3.5	3.37	4	0	1	NSCLC
13	1	63	22.05	1500	0	0	1	0	0	1	0	0	0	0	1.86	95.3	2.47	75.3	54	5.6	1						2.2	33.21	16.51	1.3	3.39	5.03	2.85	125	8.23	2.87	1	0	0	NSCLC
14	1	71	28.38	700	0	0	1	1	0	1	0	0	0	0	2.36	86.4	2.89	81.66	45	8.3	3	89.5	1.8	2.4	0.4	53.3	4.32	11.8	23.7	2	34.72	5.41	0.95	109	1.5	2.87	5	0	1	NSCLC
15	1	63	28.73	300	0	0	1	1	1	0	0	0	0	0	2.74	90.4	3.5	78.29	56	6.2	1	12.5	0.3	0.5	0.2	46.2	1.15	8.02	10.43	1.1	4.29	6.56	1.14	296	0.5	4.35	5	0	0	NSCLC
16	1	71	27.12	200	0		1	1	1	0	0	0	0	0	2.15	99.6	2.8	76.79	51.74	7.65							0	3.15	13.37	0.9	4.1	4.97	0.52	131	9.42	2.37	4	0	0	NSCLC
17	1	67	28.03	100	0	0	1	0	0	0	1	0	0	0	2.3	79.9	2.77	83.03	38.46	6.33	4	6.7	0.2	0.3	0.1	40.2	4.75	98.4	25.28	2	11.85	3.45	2.3	268	10.7	3.83	7	0	0	NSCLC
18	1	73	17.72	150	1	0	1	1	0	0	0	0	0	0	2.25	90.4	2.83	79.51	52.69	10.9	2	34.7	0.7	0.8	0.6	33.8	2.4	16.95	17.34	3.9	97.45	5.22	1.8	290	13.4	4	4	0	1	NSCLC
19	1	50	29.3	600	1		1	1	1	0	0	0	0	0	2.59	79.65	3.22	80.43	48.24	6.6	0	0.1	0	0	0	32.6	0.96	8.26	9.6	0.7	1.97	2.08	1.7	181	5.6	2.71	4	0	1	NSCLC
20	1	65	25.47	150	1	1	1	0	0	1	0	1	0	1	3.37	94	4.2	80.24	38	10.93	1	13.9	0.3	0.5	0.1	37.3	0.46	9.3	12.67	1.4	2.37	2.48	1.24	152	0.8	2.52	3	0	0	NSCLC
21	2	62	22.19	100	0	1	0	0	0	1	0	0	0	1	2.11	100	2.45	86.12	123.7	10.6	2	3.1	0.1	0.1	0.1	55.9	0.34	5.51	13.17	0.8	3.11	2.97	1.43	114	0.15	2.84	2	0	0	NSCLC
22	2	77	26.78	100	1	1	0	0	0	0	0	0	0	1	1.29	80.5	1.62	79.63	63.32	8.56	0	0.2	0	0	0	44.3	0.33	5.66	16.95	0.2	5.7	3.26	1.79	272		3.38	2	0	0	NSCLC
23	1	56	21.45	800	0	0	1	1	0	1	0	0	0	0	3.26	67	4.29	75.99	53.2	6.37	5	116.2	3.9	4.9	3	60.6	3.27	27.93	27.82	0.4	1.15	3.32	2.51	273	3.8	2.17	8	0	1	NSCLC
24	1	53	16.65	600	0	1	1	1	0	0	1	0	0	0	3.21	88.8	3.72	86.29	53.6	3.23	0	10.9	0.2	0.1	0.3	44.2	1.56	35.85	12.85	0.7	1.3	2.48	1.25	189		2.4	5	0	1	NSCLC
25	1	82	19.83	800	0	1	1	1	0	0	0	0	0	0	3.15	79.6	3.86	81.61	45	4.55	4	102.5	2.6	1.7	3.5	44.7	2.39	36.36	10.83	1.9	0.45	5.69	0.72	240	37.03	5	3	0	0	NSCLC
26	1	66	20.07	800	1	1	1	1	1	0	0	0	0	0	1.51	69.45	2.01	75.12	45	2.6	2	11	0.3	0.3	0.3	52.1	2.63	37.04	25.25	0.7	1.2	5.16	1.62	138	83.97	3.88	8	0	1	NSCLC
27	2	78	28.03	300	0	1	1	1	0	1	0	0	0	0	0.97	64.8	1.11	87.39	73.88	6.37	1	15.7	0.6	0.8	0.4	52.1	1.47	9.97	12.08	28.8	3.78	3.69	1.35	150		4.35	2	1	0	NSCLC
28	2	62	24.03	0	0	1	1	0	0	0	0	0	0	0	2.11	100	2.45	86.12	123.7		2	5.2	0.2	0.4	0.1	47.3	0.49	14.54	14.94	1.1	1.46	5.77	1.44	325	1.3	5.65	4	1	0	NSCLC
29	2	57	22.77	0	0	0	0	0	0	0	0	0	0	0	2.03	84.9	2.55	79.61	50.74		1					65.5	3.11	10.76	14.03	0.9	1.23	12.04	0.67	165	0.5	2.71	1	1	0	NSCLC
30	1	51	23.67	300	0	1	1	1	0	0	0	0	0	0	2.88	89.5	3.64	79.12			0	14.5	0.3	0.3	0.3	68	29.59	52.13	18.26	0.7	7.43	4.48	1.16	264	14.3	3.79	5	1	1	NSCLC
31	1	43	22.86	120	1	1	1	0	0	1	0	0	0	0	2.81	87	3.15	89.21	44.23	6.91	0	35.4	1	0.6	1	44.2	1.72	36.62	16.44	0.5	7.4	4.18	2.39	209	2.9	3.88	8	1	1	NSCLC
32	1	61	22.19	0	0	1	0	0	0	1	1	0	0	0	1.04	58.1	1.27	81.89	61.46		0	0.6	0	0	0	68.4	15.94	68.21	13.54	0.9	5.87	4.85	1.33	205	5.6	2.81	6	1	0	NSCLC
33	1	47	26.72	0	0	1	0	0	0	0	0	0	0	0	2.72	86.3	3.22	84.47	63.84	8.87	0	17.2	0.4	0.2	0.6	49.7	19.46	13.47	17.61	1.3	2.04	3.01	2.63	273	5.1	3.17	1	1	0	NSCLC
34	1	54	26.78	100	0	1	0	0	0	0	0	0	0	0	3.93	113.2	4.38	89.73	52.71	9.44	1	155.9	2.6	2.8	2.5	44.1	1.62	8.93	11.27	0.9	0.98	3.23	0.91	138	0.3	3.46	1	1	0	NSCLC
35	2	70	25.64	0	0	1	0	0	0	1	0	0	0	0	1.9	100.3	2.17	87.56	72.16	5.56	2	12.2	0.3	0.2	0.4	77.8	1.25	5.91	17.03	1	1.17	4.13	2.17	247	1.9	2.84	1	1	0	NSCLC
36	2	49	29.59	0	0	0	1	1	0	1	0	0	0	0	1.41	60.3	1.96	71.94	48.43		0	0.5	0	0	0	50.7	524	680.3	14.47	0.8	100	3.38	1.38	183	2.77	2.99	7	1	0	NSCLC
37	2	51	22.86	0	0	0	1	0	0	0	0	0	0	0	2.05	82.8	2.9	70.69	50.01	9.58							87.46	23.56	9.07	1.9	11.77	2.89	0.94	190	0.97	2.25	4	1	1	NSCLC
38	2	58	24.98	0	0		1	0	0	1	0	0	0	0	1.98	80.3	2.45	80.82	65.35		2	0.1	0	0	0	41.8	157.4	41.33	14.72	0.8	2.9	3.6	1.01	189	47.8	3.13	5	1	0	NSCLC
39	2	60	24.14	0	1	0	1	1	0	1	0	0	0	0	1.02	50.6	1.15	88.7	43.88	7							23.61	62.22	25.05	0.9	11.24	3.3	1.3	285	6.1	2.45	4	1	1	NSCLC
40	2	63	29.09	100	0		1	0	0	0	1	0	0	0	1.34	84.2	1.61	83.23	63.2	5.6	0	0	0	0	0	34.4	445.2	10.61	9.31	0.8	2.53	3.32	2.77	261	2.7	2.64	4	1	0	NSCLC
41	2	67	19.53	0	1		0	0	0	0	1	0	0	0	1.6	110	1.86	86.02	89.55	5.84	0	0.3	0	0	0	45	179.4	17.48	21.52	0.6	18.75	2.44	1.74	206		2.67	4	1	0	NSCLC
42	1	62	22.77	0	1	0	0	0	0	0	0	1	0	0	2.54	93.4	3.47	73.2	39.98	9.12	4	4.2	0.1	0.1	0.3	40.3	2.69	38.39	14.02	1.8	5.09	6.55	1.31	383	39.1	4.8	7	1	0	NSCLC
43	2	54	20.83	0	0	0	1	0	0	0	0	0	0	0	2.29	100	3	76.33	56.3	6	0	7.4	0.2	0.3	0.1	44.8	10.19	11.85	13.46	0.6	1.56	2.69	1.9	455	0.3	2.72	4	1	0	NSCLC
44	1	48	19.12	400	0	0	1	1	0	1	0	0	0	0	2.31	69.1	3.29	70.21	65.5	6.3	3	40.3	1	1.1	1	39.8	0.66	26.06	9.98	0.4	2.48	9.22	1.25	349	54.5	3.88	7	1	1	NSCLC
45	1	62	21.83	400	0	0	0	0	0	0	1	0	0	0	2.12	77.9	3.01	70.43	49.74	5.6	0	61.5	1.5	1.9	0.8	43	2.62	339.2	13.14	1.4	7.52	4.87	0.95	163	1.9	2.43	7	1	0	NSCLC
46	2	46	16.8	0	0	0	1	1	0	1	0	0	0	0	2.05	101.7	2.37	86.5	53.6	5.62	0	2.5	0.1	0	0.1	60.6	95.25	7.73	8.8	0.4	4.13	2.5	0.92	218	15.9	4.8	4	1	0	NSCLC
47	2	75	19.63	0	0		1	1	0	1	1	0	0	0	1.92	111.1	2.68	71.64	36.5	6.3	1	58.9	1.3	1.3	1.2	44.2	1.86	8.37	17.52	0.5	1.85	2.57	0.45	90	40.4	3.23	4	1	0	NSCLC
48	2	51	27.05	0	0	0	1	1	0	1	0	0	0	0	2.77	118.4	3.49	79.37	37.5	5.2	0	17.6	0.5	0.4	0.5	36.4	1.32	14.22	12.43	0.5	1.95	3.53	2.51	313	2.8	2.36	1	1	0	NSCLC
49	2	71	25.1	0	0	0	0	0	0	0	0	0	0	0	1.8	110.3	2.41	74.69	51.28	7.26	1	2.2	0.1	0	0.1	52.1	3.4	16.62	12.51	0.9	1.58	3.98	1.24	219	2.5	3.12	1	1	0	NSCLC
50	2	74	23.74	0	0	0	1	1	0	1	0	0	0	0	1.17	82.1	1.77	66.1	48.6	6.32	2	45.3	1.3	2.3	0.1	37.3	0.8	10.9	13.2	0.6	1.16	4.05	1.83	243	1.5	4.24	4	1	0	NSCLC
51	1	65	20.52	1600	0	0	0	0	0	0	0	0	0	0	3.07	103.2	3.93	78.12	35.29	5.3	1	105.8	1.5	1.7	1.4	36.8	2.02	10.79	14.37	0.5	4.1	4.11	1.47	233	1.8	3.37	1	1	0	NSCLC
52	2	67	15.81	0	0	0	1	1	0	0	0	0	0	0	2.22	102.4	2.73	81.32	64.91	6.35	0	2.2	0.1	0.1	0.1	43	3.4	9.59	12.79	0.7	1.86	4.75	1.33	374	39.4	2.89	4	1	0	NSCLC
53	2	60	28.3	30	0	0	1	1	0	1	0	0	0	0	2.61	129.2	3.29	79.33	64.44	6.32	1	6	0.2	0.2	0.2	55.9	1.03	12.74	10.33	1.3	2.58	1.77	1.6	165	1.9	2.74	1	1	1	NSCLC
54	1	59	35.16	0	0	0	1	1	0	1	0	0	0	0	1.6	71.2	2.09	76.56	39.59	6.33	0	0	0	0	0	44.3	1.71	8.63	11.36	1	0.92	1.8	27.39	87	2.5	2.88	1	1	0	NSCLC
55	2	67	25.78	0	1	0	0	0	0	0	0	0	0	1	1.69	102.3	2.12	79.72	61.45	6.35	0	38.1	1.1	1	13	48.7	4.36	31.18	13.06	0.6	3.31	2.4	1.77	241	1.7	3.41	4	1	0	NSCLC
56	2	55	20.31	0	0	0	1	0	0	0	0	0	0	0	2.81	109.6	3.49	80.52	53.6	6.3	0	20.1	0.5	0.3	0.6	56.5	1.55	6.16	9.65	0.8	1.53	5.08	2.03	239	2.2	2.76	1	1	0	NSCLC
57	2	62	20.4	0	1	0	1	1	0	1	0	0	0	0	1.8	97	2.12	84.91	54.75	4.63	0	13	0.4	0.5	0.4	42.9	3.8	9.32	12.71	0.5	1.48	2.77	1.7	166	1.8	13.3	4	1	0	NSCLC
58	2	25	25.39	0	0	0	1	0	0	1	0	0	0	0	1.43	46.12	2.32	61.64	25	5.23	2	2	0.1	0.1	0.1	36.6	1.08	11.94	21.96	0.5	2.48	5.65	1.45	167	0.9	3.23	5	1	1	NSCLC
59	2	39	27.18	0	0	0	1	0	0	1	0	0	0	0	2.8	95.3	3.36	83.33	33.98	11.35							0	9.7	10.07	0.6	1.64	4.09	0.86	181	0.5	5.34	1	1	0	NSCLC
60	2	73	26.18	0	0	0	1	1	0	1	0	0	0	0	3.1	118.2	3.82	81.15	36.5	8.67	0	16.5	0.3	0.3	0.3	48.2	0	3.86	10.46	0.8	2.35	4.62	0.91	234	0.2	3.57	1	1	0	NSCLC
61	1	69	31.89	600	0		1	0	1	0	0	0	0	0	1.72	62.8	2.42	71.07	55.8	6.36	0	17.7	0.5	0.5	0.5	62.2	177.2	12.29	28.95	1	2.58	6	1.22	280	41.7	3.45	5	1	0	NSCLC
62	2	68	22.81	0	0	0	1	1	0	1	0	0	0	0	1.36	81.6	1.7	80	63.91	8.32	0	1.6	0.1	0.1	0.1	57	2.53	10.78	14.17	0.6	1.42	5.48	1.17	214	15.5	2.56	4	1	0	NSCLC
63	2	57	30.49	0	1	0	1	1	1	1	0	0	0	1	2.33	95.2	2.92	79.79	55.88	9.42							491.5	258	10.62	0.8	4.31	1.32	1.31	172	4.7	2.95	4	1	1	NSCLC
64	1	57	20.2	0	1	0	0	0	0	1	0	0	0	0	1.97	63.5	2.1	93.81	35	8.36	1	5.3	0.1	0.1	0.2	62.9	6.09	58.58	29.74	0.8	1.24	5.01	1.04	228	0.8	3.74	7	1	0	NSCLC
65	2	44	24.22	0	0		1	1	0	1	0	0	0	0	1.22	40.6	1.79	68.16	33	10.3	0	0.7	0	0	0	64	0.73	32.12	11.35	0.4	2.52	7.84	1.77	584	100.5	5.42	8	1	1	NSCLC
66	1	59	28.36	900	1	0	1	1	0	1	0	0	0	0	2.34	77.4	3.03	77.23	66.94	9.3	5	50.6	1.1	1.8	0.4	54.8	37.03	40.13	22.94	9.5	55.49	4.76	2.48	266	5.8	5.42	7	1	1	NSCLC
67	1	57	22.41	200	0	0	0	0	0	0	1	0	0	0	3.21	107.4	4.18	76.79	46.79	8.36	0	101.1	1.6	1	2	48.6	2.47	8.98	11.73	0.7	2.45	2.94	2.18	343	96	2.7	1	1	0	NSCLC
68	2	47	27.34	150	0	0	1	1	0	1	0	0	0	0	2.46	102.1	3.01	81.73	32.35	6.55	0	1.8	0.1	0.1	0	53.1	1.34	31.31	12.13	0.5	1.28	2.93	1.58	450	1.5	2.45	1	1	0	NSCLC
69	2	56	20.83	200	0	0	1	1	1	0	0	0	0	0	1.97	87.8	2.9	67.93	36.7	8.55	0	12.6	0.3	0.3	0.4	47.5	17.43	24.56	14.86	0.5	1.75	4.41	1.71	272	0.3	2.32	4	1	1	NSCLC
70	2	49	23.44	180	1	0	0	0	0	0	1	0	0	0	1.61	69.2	1.85	87.03	52.01	9.65	0	24	0.7	1	0.5	57.3	0	10.41	12.95	0.7	1.04	3.26	1.86	243	7.5	3.93	1	1	0	NSCLC
71	2	69	22.04	125	0	0	1	0	1	0	0	0	0	0	2.21	100.7	2.76	80.07	41.17	10.6	2	5	0.2	0.3	0.1	57.3	13.56	13.35	16	0.9	3.28	2.92	1.22	259	1.9	3.83	1	1	0	NSCLC
72	2	59	23.34	100	1	0	0	0	0	0	0	0	0	1	1.72	90.2	2.25	76.44	41.66	7.33							155.4	107.3	19.26	1.2	4.36	3.33	1.04	279	5.6	3.23	7	1	1	NSCLC
73	2	54	26.35	800	0	0	1	0	0	0	0	0	0	0	2.62	106.5	3.22	81.37	38	6.33	0	0.4	0	0	0	44.7	1.67	6.34	12.9	0.6	1.15	4.24	0.99	187	1.1	3	1	1	0	NSCLC
74	2	67	24.61	100	0	0	0	0	0	1	0	0	0	0	1.58	77.3	2.19	72.15	41.67	9.63	0	10.1	0.3	0.1	0.5	41	101.29	77.58	10.67	0.9	2.73	2.28	2.11	255	4.6	4.03	7	1	0	NSCLC
75	2	72	25.3	230	0	0	1	1	0	0	0	0	0	0	1.84	105.3	2.29	80.35	43.18	9.33	0	52.9	1.4	2.1	0.7	64	5.96	22.66	9.67	1.1	5.43	6.23	2.24	189	6.8	3.19	1	1	0	NSCLC
76	1	65	30.82	150	0	0	0	0	0	1	1	0	0	0	1.79	62.7	2.31	77.49	36.51	6.35	1	1.9	0.1	0.2	0	59.1	51.42	15.51	30.81	0.6	17.26	4.3	2.06	255	25.9	3.88	7	1	0	NSCLC
77	1	59	23.44	600	0	0	1	1	0	0	1	0	0	0	1.89	70.4	2.24	84.38	36.21	9.66	0	3.9	0.3	0	0	70.1	1.23	8.73	9.43	0.4	2.36	8.98	1.89	466	1.8	2.83	1	1	0	NSCLC
78	1	59	20.57	400	0	0	1	1	0	0	0	0	0	0	2.97	102.5	3.9	76.15	36.36	9.6	0	8.8	0.1	0.1	0	40	4.95	11.6	10.49	1	2.37	4.96	2.73	275	2.6	3.33	4	1	0	NSCLC
79	1	62	24.22	800	0	0	1	1	0	1	0	0	0	0	2.37	85	2.92	81.16	49.37	9.63	0	14.4	0.4	0.6	0.3	50.6	2.1	6.79	9.29	0.5	0.75	2.8	2.64	183	2.9	2.54	1	1	0	NSCLC
80	1	58	25.71	600	0	0	0	0	0	0	0	1	0	0	2.94	100.6	3.61	81.44	36.06	9.6	10	24.9	0.6	0.4	0.7	33.7	1000	96.1	15.9	1.2	10.8	5.75	2.72	349	64	3.37	8	1	0	NSCLC
81	2	62	20.4	0	0	1	0	0	0	0	1	0	0	0	1.16	100	2	58	123.7		1	5.2	0.5	0.4	0.1	39.8	0.49	14.54	14.94	1.1	1.46	3.29	2.98	227	98.47	3.54	4	1	0	NSCLC
82	1	69	25.39	0	0	0	1	1	0	1	0	0	0	0	3.93	113.2	4.38	89.73	52.71	9.44	2	12.5	0.4	0.6	0.1	43	18.32	41.28	14.46	0.8	2.79	3.83	1.73	205	71.63		7	1	1	NSCLC
83	1	61	22.05	0	0	0	1	1	0	1	1	0	0	0	1.04	58.1	1.27	81.89	61.46		1	0.6	0	0	0	60.6	15.94	68.21	13.54	0.9	5.87	4.52	2.06	257		3.7	6	1	0	NSCLC
84	1	78	27.18	0	0	1	1	0	0	1	0	0	0	0	2.27	75.94	2.99	75.92	52.72	5.12	1	7	0.2	0.2	0.1	44.2	134.7	183.8	16.45	0.5	8.44	3.68	1.08	228	56.9	2.95	8	1	1	NSCLC
85	1	60	26.35	500	0	0	1	1	0	1	0	0	0	0	2.31	58.1	2.73	84.62	61.46	8.6	3	18	0.4	0.3	0.4	44.7	67.67	20.82				2.72	0.84	179	1.5	4.47	5	1	0	NSCLC
86	1	54	24.61	10	0	1	0	0	0	0	0	0	0	0	3.93	113.2	4.38	89.73	52.71	9.44	3	155.9	2.6	3.8	2.6	36.4	1.62	8.93	11.27	0.9	0.98	2.55	1.91	150	0.3	2.13	1	1	0	NSCLC
87	1	68	23.63	200	0	0	0	0	0	0	0	0	0	0	0.97	64.8	1.11	87.39	73.88	6.37	1	5.2	0.2	0.4	0.1	48.7	354	567.4	31.65	0.4	27.01	4.87	0.8	244	15.7	3.88	8	1	0	NSCLC
88	2	66	25.64	180	0	1	1	1	0	0	0	0	0	0	2.17	107	2.41	90.04	51.23	5.86	1	0.7	0	0	0	36.8	0.95	6.74	11.15	0.6	1.42	2.92	1.89	246		3.88	2	1	0	NSCLC
89	1	65	22.86	125	0	1	1	1	0	1	0	0	0	0	2.74	113.6	3.04	90.13	49.52	6.97	7	7.7	0.2	0.2	0.2	43	1.22	8.34	12.13	1.5	1.55	2.16	1.32	153	2	2.58	2	1	0	NSCLC
90	1	64	26.72	800	1	1	1	1	0	1	0	0	0	0	1.68	61	2.61	64.37	59.18	2.91	8	100.5	2.4	3	2.7	50.4	3.19	54.77	17.52	0.7	1.16	3.08	1.38	274	5.3	3.92	7	1	1	NSCLC
91	2	67	25.64	100	0	0	1	0	0	0	0	0	0	0	2.39	98	2.96	80.74	30.5	8.56	0	7.3	0.2	0.3	0.1	48.7	411.9	340	15.19	0.8	6.67	2.31	1.88	232	36.54	3.98	8	1	0	NSCLC
92	1	66	29.59	230	0	1	1	1	0	1	0	0	0	0	2.14	101.5	2.69	79.55	60.04	9.63	1					56.5	2.4	9.97	11.49	0.5	1.01	1.71	1.55	144	51.8	5.18	3	1	0	NSCLC
93	2	65	20.06	150	0	1	1	0	0	1	0	0	0	0	1.91	89.5	2.58	74.03	60.78	7.25	3	11.7	0.3	0.4	0.1	42.9	0.54	4.16	13.33	0.8	2.75	3.12	0.99	253	4.8	3.76	3	1	0	NSCLC
94	2	56	27.01	150	0	1	1	0	0	1	0	0	0	0	2.23	94.4	2.3	96.96	49.06	7.18	4	6.1	0.2	0.3	0.2	36.6	2.33	7.36	14.51	0.9	0.61	3.3	2.95	294	0.58	2.5	4	1	0	NSCLC
95	1	73	23.61	600	1	1	1	0	0	1	0	0	0	0	2.21	64.8	2.96	74.66	56.33	6.37	2	46	1.3	1	1.6	39.8	347.8	631.7	70.44	7.4	89.23	6.27	0.39	213	70.92	4.24	7	1	1	NSCLC
96	1	64	16.73	200	1	1	0	0	0	1	0	0	0	1	2.26	67	3.01	75.08	53.2	6.37	5	22.5	0.5	0.7	0.3	43	47.37	14.42	18.22	0.3	2	2.88	1.36	197	0.81	3.01	8	1	1	NSCLC
97	2	77	21.62	0	1	0	1	1	0	1	0	0	0	0	1.35	98.9	1.42	95.07	32	7.69	1	55.6	1.6	2.1	1	36.4	112.7	129.5	17.61	1	11.74	3.06	1.18	202	1.65	3.79	7	1	0	NSCLC
98	1	51	23.67	300	0	1	0	0	0	0	0	1	0	0	2.88	89.5	3.64	79.12	45	6.77	0	9.8	0.2	0.3	0.1	37.3	11.2	31.7	13.79	1.1	4.72	4.26	1.04	215		3.56	5	1	1	NSCLC
99	1	43	22.86	120	1	1	0	0	0	0	1	0	0	0	2.81	87	3.15	89.21	44.23	6.91	4	24.9	0.7	0.3	0.8	48.7	2.37	11.93	17.08	1	1.04	2.17	1.51	152	1.18	2.89	8	1	1	NSCLC
100	1	47		0	1	0	1	1	0	1	0	0	0	0	2.72	86.3	3.22	84.47	63.84	8.87	1	0.3	0	0	0	36.8	0.5	11.22	16.48	1.5	1.07	3.28	2.82	277		2.99	1	1	0	NSCLC
101	1	61	21.77	800	1	1	1	1	0	1	1	0	0	0	2.26	78.4	2.6	86.92	53.85	4.86	3	74.6	1.7	3.1	1	43	6.05	115.9	44.09	0.5	27.1	6.88	1.99	428	44.4	6.56	8	1	1	NSCLC
103	2	62	22.03	0	0	0	1	0	0	1	0	0	0	0	1.63	87.8	2.4	67.92	65.3	3.6	0	100.5	2.7	1.3	3.9	44.7	2.34	11.94	11.49	0.7	1.98	3.7	2.64	323	1.8	2.67	4	1	1	NSCLC
